# Supplementary material for: Overexpression of Kif1A in the Developing Drosophila Heart Causes Valvar and Contractility Defects: Implications for Human Congenital Heart Disease
Source: J Cardiovasc Dev Dis. 2020 Jun 2;7(2):22. doi: 10.3390/jcdd7020022 (PMC7345553; doi:10.3390/jcdd7020022)
Supplement: Supplementary file 1 [file jcdd-07-00022-s001.zip]

Archive with 2 entries (2 files):
- Supplemental Movie - valve comparison.mp4
- jcdd-818444 SF.docx
